# Supplementary material for: Immune correlates analysis of the PREVENT-19 COVID-19 vaccine efficacy clinical trial
Source: Nat Commun. 2023 Jan 19;14:331. doi: 10.1038/s41467-022-35768-3 (PMC9851580; doi:10.1038/s41467-022-35768-3)
Supplement: Supplementary file 4 — Source Data [file 41467_2022_35768_MOESM4_ESM.xlsx]

## Sheet: Figure 1
Trt	assay	counts	N_RespRate_val	min_val	q1_val	median_val	q3_val	max_val
Vaccine	bindSpike	639	0.996	0.6768	621.47	1471.79	3062.64	6934.18
Vaccine	bindSpike	12	0.917	6.1389	377.409	1255.32	1773.05	2715.84
Vaccine	bindRBD	639	0.985	15.3231	810.385	2030.31	4160.59	9801.48
Vaccine	bindRBD	12	0.917	15.3231	486.325	1713.03	2180.66	3127.7
Vaccine	pseudoneutid50	639	0.988	1.306	136.248	377.173	966.757	8319.94
Vaccine	pseudoneutid50	12	0.833	1.306	81.8732	257.179	513.673	3682.07

## Sheet: Figure 2
Day35bindSpike_val	Day35bindRBD_val	Day35pseudoneutid50_val
6775.33	9693.84	2195.39
1603.99	2923.29	445.868
2902.33	3225.75	399.114
3952.68	5681.5	2230.06
832.348	1075.79	195.835
480.197	704.45	582.737
6562.21	9387.52	2533.38
365.566	378.817	216.47
5590.02	8748.36	813.834
1155.6	1356.84	89.0039
2581.63	1856.1	1990.8
13453.4	14295.8	6384.58
3297.54	3446.65	1270.15
340.164	403.969	74.6379
1796.17	2681.54	1178.8
53.0091	94.6778	5.224
5149.84	6658.36	2033.7
1696.58	2044.97	274.26
620.537	1464	111.206
950.51	1128.19	436.726
1546.77	1743.58	445.411
2741.4	3003.47	1081.63
882.136	1294.69	277.068
3017.65	5414.95	962.587
1192.02	1722.26	168.539
1007.02	1199.15	193.353
3223.64	6106.1	920.404
1822.83	4029.47	446.391
1916.18	4153.99	678.793
167.188	180.363	263.224
2967.76	3938.26	1454.56
6405.9	10087.2	4765.79
3177.53	3867.62	1160.05
6009.88	6307.98	4053.5
1469.15	2002.5	224.567
2866.66	3387.45	548.389
715.802	487.745	140.264
257.747	378.205	75.8133
5928	8905.48	1137.53
734.322	1214.74	209.286
1838.77	2475.07	1035.2
377.727	331.981	97.6235
560.565	909.418	86.0654
270.824	442.794	198.904
346.813	527.963	70.2628
28146.7	10444.9	4894.43
1552.41	1839.55	1282.95
720.463	891.02	250.687
540.796	1075.72	93.5749
1344.55	2017.86	1129.1
1151.18	2660.32	569.22
42.8778	77.1011	1.306
0.6768	15.3231	1.306
2409.62	3238.87	765.251
205.456	264.871	91.5506
27.0405	40.3104	1.306
329.553	397.634	19.3941
2833.99	3864.41	251.732
686.155	884.944	69.5445
87.9849	111.776	8.7502
1091.57	1418.98	1933.08
4384.39	5760.71	2118.79
1724.29	2616.85	92.8566
489.75	978.857	113.557
990.589	828.983	151.757
1368.76	2075.78	2109.65
2960.1	4122.08	980.741
598.161	1076.38	95.6645
729.212	1019.01	176.245
50.5755	106.175	11.9499
1081.31	2043	286.34
3277.36	5843.58	340.735
458.384	967.515	3635.77
3340.87	7500.5	9.2726
565.036	826.877	258.523
209.729	281.844	59.5536
9065.57	13682.4	3789.95
4757.09	14196.1	870.71
4688.93	6284.63	820.756
15.7959	15.3231	1.306
1471.79	1717.2	377.173
3734.71	5752.85	521.094
1841.34	2396.27	309.261
726.767	872.051	137.065
423.962	437.311	84.4982
1784.46	2768.99	307.759
4236.77	15.3231	1475.98
1564.2	1955.37	734.886
4295.09	8696.28	577.97
2829.19	3208.69	9530.86
1988.53	2114.58	1124.66
3760.82	14196.1	7523.67
4530.19	7179.94	412.565
90.8514	89.8062	9.0767
5671.89	9507.32	559.882
1062.04	1655.7	554.593
1360.62	1622.62	221.759
3428.49	5484.68	651.172
1690.92	2433.84	620.154
5004.68	7982.3	2371.7
5059.32	9744.42	6542.93
551.047	670.804	62.3615
3348.12	4321.5	6809.68
7734.54	14156.4	1561.26
2514.96	4955.58	957.429
1461.33	2523.54	356.146
593.224	452.38	417.985
2319.63	3398.55	690.678
2205.65	2515.43	653.653
4070.14	5128.22	3215.5
661.234	977.242	422.687
713.539	979.32	243.438
574.877	373.26	91.6159
1219.12	1747.9	166.842
297.797	190.514	339.56
3593.24	5669.2	2950.91
1962.36	3359.24	326.5
2036.58	2176.08	322.386
3373.86	5632.74	3527.96
81.18	126.616	12.5376
1605.5	3141.98	708.244
801.961	2038.3	64.3858
120.533	129.804	14.8884
3016.01	3041.03	2505.95
926.225	1437.13	152.149
551.984	832.543	323.104
1395.31	1283.81	320.688
386.253	604.039	91.9424
790.406	219.92	78.7518
670.379	1211.16	73.5278
126.972	116.96	21.4837
4990.55	7371.13	2583.4
683.053	273.899	159.332
638.008	554.091	315.138
2262.04	3002.34	1664.04
6595.81	7978.63	2589.8
674.058	966.783	245.071
4677.95	7399.23	3837.03
4661.64	7325.38	2045.52
3348.12	5585.19	551.393
3782.1	5816.59	2468.8
5625.37	8041.56	1362.81
3581.4	6447.44	940.973
2104.94	3718.77	2090.38
2781.13	5117.26	582.345
843.04	1688.45	225.873
30.4722	64.0288	5.0281
380.285	299.725	137.522
612.94	574.676	144.77
2144.58	3644.68	365.811
100.443	48.9192	53.6113
165.032	271.78	15.8679
3461.06	4170.77	871.102
4150.11	3828.98	524.881
6769.13	14218	1697.15
470.371	1147.18	34.2825
1488.24	2341.62	185.909
4490.91	6020.28	1064.59
651.188	486.17	358.823
1457.68	3277.44	843.284
957.131	1660.64	147.317
927.106	1932.22	1201.65
6213.97	5727.49	624.464
403.967	432.766	251.078
3560.35	4569.12	395.783
3084.99	4372.32	1679.71
4269.34	4682.61	2616.57
222.781	140.143	34.8702
1516.98	3187.52	284.12
91.7361	128.049	66.8672
102.388	15.3231	32.8459
7228.34	9577.34	3841.21
1901.73	3202.76	792.546
2394.45	2972.61	86.0654
1803.05	2694.5	256.89
851.047	1379.47	728.944
4462.76	8669.74	821.017
4154.98	8307.64	688.98
3833.86	5611.84	790.195
4470.09	7640.84	5942.43
264.177	367.496	133.081
1793.42	2753.7	666.06
1757.78	2756.74	314.093
2680.99	3532.1	648.756
1779.27	2172.81	4142.5
3.9861	15.3231	5.9423
2654.43	4660.59	620.219
1258.38	2108.28	1392
2565.81	2959.39	857.911
852.687	1228.52	197.271
487.73	681.055	77.2499
1139.2	1576.34	150.843
3201.86	5807.04	814.748
5148.65	9180.66	1725.1
2050.86	4042.5	1214.91
829.693	1014.37	332.508
671.5	383.452	993.344
1548.59	2135.37	195.443
1357.69	2353.06	148.884
2837.82	3991.28	805.084
1101.97	1205.52	360.848
777.673	934.361	192.962
2734.21	4837.27	869.731
506.74	794.221	39.3759
309.242	337.971	118.715
364.513	716.5	104.219
4519.13	5142.05	1365.29
201.488	329.501	43.8163
661.511	1050.49	113.818
1810.84	2763.45	499.937
238.414	191.423	77.7723
679.154	939.151	186.04
1288.88	1578.49	280.398
1966.05	2425.52	263.028
1552.08	2416.4	171.478
682.773	898.903	312.069
1943.48	2150.03	377.173
940.471	1592.54	1387.95
1028.01	1202.78	926.607
1903.42	2995.47	476.429
1826.28	2867.24	1351.84
9816.9	16286.5	4736.47
458.942	575.71	75.4868
1791.84	2166.75	540.815
1730.8	1610.32	374.104
261.499	318.126	81.625
3754.76	3838.82	449.525
1206.75	1777.45	235.602
976.241	1137.93	211.115
228.782	287.912	78.5559
3239.31	5687.81	880.701
3213.02	4444	716.015
83.8629	130.914	5.6811
4393.77	6856.36	1690.55
2489.17	2819.81	149.276
1948.98	2599.3	551.197
788.256	697.941	143.268
56.3994	99.7315	3.5915
2434.09	3103	601.935
0.6768	15.3231	121.719
3372.67	4394.21	899.181
173.996	324.866	28.9279
55.4814	46.0387	9.2726
452.547	515.815	44.404
3246.24	1693.29	347.396
3800.46	5567.52	452.921
1962.1	3316.66	1309.27
913.79	1579.69	498.37
1542.59	2142.61	207.98
505.622	698.044	100.758
742.243	1236.8	314.55
1188.42	2159.73	171.282
803.711	859.06	204.781
2023.61	2388.71	272.105
2043.47	2291.57	1356.8
5854.96	9433.81	669.652
234.283	215.027	439.142
0.6768	15.3231	1.306
410.832	667.319	196.879
111.097	107.924	12.407
391.46	396.241	585.088
9458.65	13682.4	2896.84
10.9611	15.3231	1.306
644.294	637.369	197.663
637.295	710.176	87.9591
1229.05	1447.08	184.342
143.016	143.393	32.7153
166.865	296.7	29.385
834.17	1405.32	156.72
566.068	1515.8	281.312
1885.42	2969.25	1869.67
1170.79	1765.88	247.813
2124.94	2855.31	1487.21
1928.14	3285.68	844.851
6179.64	10934.2	10332
2785.74	4249.64	449.133
9644.18	10444.9	7995.85
201.207	184.234	19.2635
4567	6629.5	5469.99
847.863	1242.44	80.972
62.8758	96.8456	18.8064
1891.57	2650.45	731.556
536.21	953.412	135.889
394.85	577.287	185.778
277.992	442.642	58.9006
1931.96	2960.55	316.248
60.9408	110.443	14.2354
998.754	1625.06	248.271
6038.81	9188.08	1042.19
1845.68	3091.12	335.315
2173.94	3027.99	559.425
1705.53	2466.86	341.976
653.882	871.009	200.863
526.795	743.993	61.7738
1437.03	2116.08	307.498
5020.62	7120.01	1284.52
3038.05	5048.63	1896.18
11993	10444.9	2478.85
7132.51	9146.39	1498.37
3027.45	4494.9	1175.53
565.801	784.127	1426.8
1080.09	1556.79	188.325
1124.46	1043.98	184.146
856.733	430.609	180.228
3384.61	6364.94	781.445
1134.65	1582.59	121.98
94.32	133.625	38.2005
487.863	571.662	278.7
482.407	494.205	246.181
623.384	689.447	1836.69
3703.68	4961.79	692.833
57.96	48.4731	115.385
21.0357	15.3231	13.9089
1781.34	1668.29	1603.77
1045.96	1567.79	82.0168
259.858	213.599	858.499
169.568	253.096	31.0175
93.9708	139.318	8.489
1574.31	668.505	99.9743
1513.85	1416.72	355.232
703.501	15.3231	1.306
1191.68	2829.58	305.016
31.9302	31.2854	18.5452
127.501	92.5725	137.587
1396.54	1099.42	122.633
153.438	170.484	52.893
592.499	480.795	400.158
6671.41	15610.1	920.599
22.7646	15.3231	17.6963
1842.17	2333.17	479.89
941.029	1467.89	237.3
2910.99	3606.09	1235.61
1004.04	941.977	282.618
1360.46	1884.25	362.023
3465.8	4899.51	429.348
0.6768	15.3231	1.306
605.738	679.021	189.435
52.6887	56.1544	6.3341
293.953	390.967	75.0297
701.192	988.225	87.6326
1820.48	3401.25	326.108
6774.6	6307.98	1659.99
4067.05	4020.21	702.236
717.807	1073.07	300.053
2552.46	3455.65	1794.9
5990.37	14235.1	1439.67
1305.6	1259.83	251.993
7283.01	8373.23	4788.06
3342.33	3667.23	385.858
349.183	633.891	102.847
8140.2	9403.3	5385.29
1037.72	2107.15	554.397
619.561	869.995	72.4177
2283.73	2750.46	283.794
384.483	474.281	134.583
2424.29	4041.15	328.067
3919.17	7905.27	2663.06
221.894	201.392	133.081
2541.2	3097.22	780.074
12747.5	8870.16	5870.01
603.171	770.652	162.728
4837.92	7797.57	722.544
4592.24	9592.44	852.883
6178.82	8880.66	32463.2
2318.63	4350.1	363.264
1977.91	3258.75	1543.56
6922.77	10926.2	2102.14
10597.8	10444.9	3292.1
1420.69	2972.23	97.297
2699.85	3348.46	895.002
1660.41	3304.81	233.513
1062.66	992.302	109.639
3707.92	5756.48	1949.73
6390.69	451.338	304.429
6140	5738.93	1180.17
726.813	895.538	59.0965
2340.45	3344.57	2612.65
575.885	286.62	1411.13
2800.64	4290.3	419.553
2415.4	3933.67	387.555
182.495	161.878	22.202
1567.06	2683.25	3169.66
60.786	89.3085	130.339
1139.45	2319.82	604.156
1152.48	1875.1	238.28
5529.97	10424.9	572.028
1111.69	1453.94	2002.62
761.44	993.477	298.552
217.292	316.38	144.248
3022.48	5232.01	970.946
830.72	1042.61	288.561
1691.69	2217.29	554.071
1174.77	1166.71	294.568
3739.83	6959.58	920.077
889.853	1234.59	627.402
8611.31	13459.7	3433.87
9476.09	9403.3	5209.31
3530.77	3269.22	7230.21
5773.73	8200.64	576.795
1535.2	2168.42	194.267
688.1	930.806	60.4678
1032.33	1259.29	355.167
132.668	135.325	32.7153
3451	6056.6	836.558
1058.22	1971.45	312.526
2045.76	3438.28	979.435
248.297	324.482	33.3683
1782.17	2398.84	1027.69
1178.59	1692.28	445.085
2720.45	3635.65	937.251
5216.86	7088.94	1272.96
766.437	751.626	588.875
536.876	899.485	135.889
2672.97	4167.21	1462.98
2665.18	2244.19	955.208
11384.9	14295.8	4134.4
1126.72	2498.42	140.591
1570.37	2030.31	366.79
1912.33	2814.97	447.893
3356.5	6209.21	1590.77
910.448	1688.45	145.162
4229.66	6596.57	896.7
172.174	192.843	22.3326
1978.13	2286.43	226.069
6484.09	12596.6	5064.73
537.508	899.237	120.87
350.705	648.598	59.6842
765.511	1235.76	315.791
1524.95	1838.16	138.893
279.717	453.19	156.981
1042.7	1594.02	893.5
655.217	886.859	155.479
556.668	938.427	108.724
459.218	545.088	108.137
89.658	15.3231	8.489
3626.82	6531.02	740.306
794.234	937.777	1.306
128.578	155.649	50.6728
2349.66	3422.03	568.698
5828.46	7830.83	33946.1
6453.02	7882.86	699.167
6721.53	9188.06	2785.83
3525.13	5086.6	833.62
460.627	518.193	81.3638
5186.84	7466.75	1240.5
1367.12	1557.4	1721.31
8589.44	9907.98	1657.31
1695.2	2651.14	1645.89
2608.36	3235.12	296.919
7846.93	18916.6	1549.7
3397.87	5295.13	701.779
2613.59	3910.13	556.16
1091.6	2012.25	1403.1
264.562	456.791	136.608
2923.17	6068.68	1999.09
23.3046	15.3231	1.306
4385.25	5890.33	1383.32
918.945	1589.43	235.08
3945.58	5769.01	1008.82
1814.85	2848.24	131.318
1157.96	1677.24	439.991
16.9488	15.3231	17.6963
306.913	380.686	70.0669
5876.83	9319.39	3189.32
1444.37	1705.9	896.373
2183.54	2391.5	404.403
553.157	332.906	271.256
2372.8	3288.67	804.104
1208.61	754.319	482.11
794.336	1168.66	108.529
339.66	256.48	25.7282
1033.59	1982.83	355.95
5.9139	15.3231	1.306
40.2318	90.2877	26.0547
203.243	275.59	29.385
838.229	1176.16	254.866
2556.06	2818.41	599.519
1034.52	1777.59	228.681
188.51	310.036	98.6683
790.661	845.226	854.646
246.41	272.675	96.7746
89.6454	116.44	182.252
5.6583	15.3231	1.306
509.963	490.321	111.467
914.542	1168.53	175.853
2620.8	4944.97	510.777
3.7125	15.3231	1.306
1090.89	1963.99	782.229
4504.9	6701.07	477.017
6542.47	9342.19	5383.14
8025.56	9907.98	1772.31
4440.75	5816.93	1483.81
3063.49	5746.24	1769.17
1943.34	3277.08	362.35
1100.87	1383.3	154.761
2087.32	1887.7	520.572
3249.94	3639.69	1249.84
1384.8	2736.57	186.17
3024.3	4315	481
2220.94	2805.15	164.556
243.856	193.533	439.012
1723.53	2367.78	1071.44
2565.31	3922.5	1377.5
1495.25	1993.19	1282.95
5176.26	8918.99	2838.66
1537.19	2760.26	333.683
3061.8	4771.21	1031.15
1249.2	1646.98	1085.48
308.225	573.866	300.38
1058.45	1105.74	129.555
364.751	505.692	155.545
3975.33	5073.2	1210.27
1783.34	3627.39	714.839
2206.62	4424.03	525.991
306.815	356.195	128.38
539.339	387.314	445.15
2039.96	2733.36	532.979
2675.89	3915.53	632.496
5571.52	8859.69	847.463
1599.23	2247.35	768.777
1067.17	1268.43	296.919
528.95	612.83	117.736
475.177	477.844	108.92
200.849	234.823	60.2719
606.3	838.043	133.669
2097.51	3430.15	3303.33
3083.81	3048.33	3565.45
5205.88	8931.04	4500.87
640.093	898.936	303.776
1842.26	2225.58	727.05
2103.58	1788.04	576.73
1073.03	1545.29	564.845
18880.2	16286.5	24716.5
7107.75	7200.1	3452.08
4163.46	4871.6	440.187
570.912	468.768	121.523
4836.73	2454.96	3640.93
5802.75	9122.17	1069.68
4587.96	7432.35	1640.53
3376.27	3739.86	1490.93
4183.85	5864.7	698.449
635.065	1101.83	85.8042
660.636	975.686	50.8034
49.7286	75.2733	16.5209
5981.08	7735.98	2314.17
297.707	366.982	31.2787
891.931	1113.49	149.406
660.262	626.057	566.673
2960.56	3735.78	642.748
1179.69	2106.26	329.243
2366.97	4343.64	568.698
870.134	1013.4	108.855
5617.05	3012.76	3142.04
4437.97	5103.68	1304.43
3082.94	3958.78	445.085
978.926	1330.93	208.046
666.698	988.742	203.148
957.396	1532.02	121.132
1034.66	1170.84	102.456
1937.27	2978.98	1116.83
4419.52	6770.32	485.571
177.077	203.791	44.4693
1046.48	1409.55	212.943
635.222	1032.89	54.3296
2869.83	3657.27	1358.37
1002.18	1543.11	123.091
2957.92	3943.25	1145.62
1674.87	1398.21	389.123
1585.08	2487	921.905
602.588	1670.74	104.676
2359.41	3766.88	10136.7
1248.5	1393.69	528.408
213.691	283.478	64.4511
8943.46	14295.8	15863.2
8.7705	15.3231	5.4199
67.9302	104.535	15.8026
1843.32	2438.7	199.883
11171.2	13682.4	2836.04
1511.31	2281.13	168.082
75.8448	116.737	12.5376
438.174	758.176	155.675
2341.59	2988.9	699.755
567.247	747.869	128.445
5103.23	7092.58	1124.86
1534.84	2778.06	1030.76
1004.89	1046.89	666.909
650.973	960.728	155.871
1999.67	2603.07	468.266
4386.67	5449.89	488.575
0.6768	15.3231	293.132
6773.02	13780.5	2785.83
815.67	1220.99	163.511
7332.68	11443.8	2365.49
6602.37	11288.6	913.678
2107.99	3066.19	1116.96
846.661	1484.28	372.145
1240.44	1598.39	301.425
1661.76	2889.32	133.343
28.8396	40.6096	1.306
1584.85	1778.07	305.93
3456.64	5151.01	604.025
1376.64	1726.02	182.056
4082.1	4619.67	561.449
335.392	393.546	1.306
1760.15	2605.3	684.148
2479.24	2898.89	1495.24
116.417	131.09	20.5695
2225.73	2947.57	615.387
9483.32	18230	3789.29
1546	2366.7	777.266
814.183	1076.55	68.1732
5045.77	3012.76	9405.75
330.333	273.89	57.7252
4141.69	3592.74	518.417
5938.66	5727.49	1058.71
148.131	226.93	7.9666
826.565	1062.44	100.431
7133.11	13459.7	6193.84
951.345	1593.13	288.495
843.635	1365.97	216.665
1529.79	1925.82	345.045
1264.85	2101.05	309.326
2012.86	2773.82	437.183
834.656	1160.7	726.201
1073.87	1150.13	188.195
2376.95	2239.74	4067.93
538.928	343.726	209.286
3160.15	4894.44	494.321
635.823	753.247	112.643
1542.16	1958.35	140.656
902.745	1678.08	364.113
150.919	204.234	40.0942
1555.18	2282.13	538.398
1342.91	827.642	8987.5
3121.44	2712.57	589.528
1507.32	2445.08	390.625
1009.92	1786.55	284.382
4044.04	7020.54	391.865
1025.52	947.398	190.872
1131.57	1681.47	134.844
899.753	948.148	230.509
2272.47	2881.95	305.604
3175.52	6115.6	898.463
822.701	937.339	135.106
8131.02	18230	2391.09
46.5561	65.008	1.306
3132.69	5461.55	566.412
4625.05	6599.5	748.273
248.083	441.894	63.6022
3239.59	4420.83	573.987
38.772	5738.82	1206.42
1074.55	1296.78	195.704
121.217	153.392	24.0957
1334.9	1574.9	381.352
312.68	372.637	77.1193
1404.94	2111.97	172.98
1074.44	1709.07	457.884
1977.99	1779.18	245.071
4240.91	6231.68	1578.69
1468.87	2362.74	839.889
1123.44	1193.62	194.202
122.2	172.475	36.4374
3324.19	4580.27	612.057
1758.24	1514.68	261.592
15.1488	15.3231	1.306
3118.89	3915.38	1654.96
6098.54	5024.69	4555.52
1121.59	1510.41	420.401
1456.33	2177.99	283.924

## Sheet: Figure 3
Panel a (spike)							Panel b (RBD)								Panel c (PsV ID50)
V1	(-Inf,3.06]	(3.06,3.46]	(3.46, Inf]	time.0	risk.0		V1	(-Inf,3.22]	(3.22,3.59]	(3.59, Inf]	time.0	risk.0			V1	(-Inf,2.47]	(2.47,2.95]	(2.95, Inf]	time.0	risk.0
				7	0.000219896						7	0.000219896							7	0.000219896
				9	0.000441857						9	0.000441857							9	0.000441857
				10	0.000665758						10	0.000665758							10	0.000665758
11	0.000160813	0.000238607	4.98157e-13	11	0.000890574		11	0.00016688	0.000233672	5.19545e-13	11	0.000890574			11	0.000265302	6.80173e-05	6.64975e-05	11	0.000890574
				12	0.00111694						12	0.00111694							12	0.00111694
				15	0.00134655						15	0.00134655							15	0.00134655
16	0.000405731	0.000601968	1.25701e-12	16	0.00150146		16	0.000421136	0.00058966	1.31128e-12	16	0.00150146			16	0.000670668	0.00017197	0.000168128	16	0.00150146
				17	0.00165722						17	0.00165722							17	0.00165722
				18	0.00181396						18	0.00181396							18	0.00181396
				21	0.00197373						21	0.00197373							21	0.00197373
24	0.000489924	0.000726868	1.51792e-12	24	0.00213674		24	0.000508521	0.000712001	1.58344e-12	24	0.00213674			24	0.000810593	0.00020786	0.000203216	24	0.00213674
				26	0.00230169						26	0.00230169							26	0.00230169
				30	0.0024729						30	0.0024729							30	0.0024729
				32	0.00273406						32	0.00273406							32	0.00273406
33	0.000674824	0.00100114	2.09099e-12	33	0.00317301		33	0.0006975	0.000976561	2.1721e-12	33	0.00317301			33	0.00110234	0.000282705	0.000276388	33	0.00317301
				34	0.00352728						34	0.00352728							34	0.00352728
				35	0.00370894						35	0.00370894							35	0.00370894
				37	0.0039004						37	0.0039004							37	0.0039004
				38	0.0040952						38	0.0040952							38	0.0040952
				39	0.0042929						39	0.0042929							39	0.0042929
				40	0.00459497						40	0.00459497							40	0.00459497
				41	0.00500435						41	0.00500435							41	0.00500435
				42	0.00553165						42	0.00553165							42	0.00553165
				44	0.00609112						44	0.00609112							44	0.00609112
				45	0.00644516						45	0.00644516							45	0.00644516
				51	0.00689495						51	0.00689495							51	0.00689495
				52	0.00735318						52	0.00735318							52	0.00735318
				53	0.00766906						53	0.00766906							53	0.00766906
				56	0.00802672						56	0.00802672							56	0.00802672
				57	0.00842185						57	0.00842185							57	0.00842185
59	0.00136947	0.00203135	4.24493e-12	59	0.00885552		59	0.00138185	0.00193443	4.30475e-12	59	0.00885552			59	0.00213025	0.000546537	0.000534327	59	0.00885552
8	8.03566e-05	0.000119232	2.48914e-13				8	8.33958e-05	0.000116776	2.59621e-13					8	0.000132492	3.39662e-05	3.32072e-05
13	0.000241851	0.00035884	7.49225e-13				13	0.000250992	0.000351442	7.81435e-13					13	0.000399699	0.000102479	0.000100189
47	0.000800914	0.00118817	2.48185e-12				47	0.000823917	0.00115353	2.56594e-12					47	0.00129721	0.000332705	0.000325272
50	0.000951663	0.00141176	2.94921e-12				50	0.000970253	0.00135836	3.0219e-12					50	0.00151885	0.000389584	0.00038088
58	0.00115357	0.00171119	3.5753e-12				58	0.00116929	0.00163695	3.64218e-12					58	0.00181454	0.000465483	0.000455084

## Sheet: Figure 4
Panel a, spike					Panel b, RBD					Panel c, PsV-nAb ID50
V1	V2	V3	V4		V1	V2	V3	V4
1.78491	0.00381088	0.000798977	0.00856649		1.95331	0.00368384	0.000858587	0.00937213		V1	V2	V3	V4
1.81547	0.00369273	0.000789482	0.00820354		1.97895	0.00358647	0.000853738	0.00896714		1.15337	0.00358275	0.000569191	0.00833141
1.82385	0.00366099	0.0007869	0.00810797		2	0.00350844	0.000849777	0.00869523		1.15345	0.0035825	0.000569197	0.00833056
1.85598	0.00354174	0.000777071	0.00775146		2.00729	0.00348182	0.00084841	0.00860298		1.19187	0.0034563	0.000571975	0.00791002
1.89649	0.00339691	0.000764855	0.00732421		2.03563	0.00338022	0.000843114	0.00821503		1.2303	0.00333455	0.000579542	0.00748114
1.937	0.003258	0.000752831	0.00692042		2.06398	0.00328159	0.000837852	0.00780793		1.26872	0.00321707	0.000583114	0.00712007
1.97751	0.00312476	0.000740996	0.00653811		2.09232	0.00318582	0.000832623	0.00740169		1.30715	0.00310373	0.000593065	0.00671449
2	0.00305316	0.00073455	0.00633478		2.12066	0.00309285	0.000827426	0.00705509		1.34558	0.00299438	0.000595121	0.0063618
2.01802	0.00299696	0.000731234	0.00617635		2.149	0.00300258	0.000822261	0.00668885		1.384	0.00288887	0.000595151	0.006064
2.05854	0.00287438	0.000730958	0.00580779		2.17735	0.00291495	0.000817129	0.00636983		1.42243	0.00278708	0.00059518	0.00577729
2.09905	0.0027568	0.000730856	0.00551327		2.20569	0.00282987	0.000812029	0.00603728		1.46085	0.00268886	0.00059521	0.00547561
2.13956	0.00264403	0.00073093	0.00519051		2.23403	0.00274727	0.000806961	0.00575954		1.49928	0.00259411	0.000595241	0.00518472
2.18007	0.00253586	0.000730687	0.00485903		2.26238	0.00266707	0.000801924	0.00551192		1.53771	0.00250268	0.000596041	0.00493039
2.22058	0.00243212	0.000726147	0.00454704		2.27993	0.00261859	0.000798821	0.00536649		1.57613	0.00241448	0.00059871	0.00467586
2.22738	0.0024151	0.000725062	0.00450891		2.29072	0.00258922	0.000796919	0.00527897		1.6101	0.0023391	0.000601079	0.00448469
2.26109	0.00233261	0.000714165	0.0042801		2.31906	0.00251363	0.000788044	0.00503255		1.61456	0.00232938	0.000601391	0.00445677
2.27533	0.00229859	0.000713503	0.00419899		2.34741	0.00244025	0.000778307	0.00482939		1.65298	0.00224728	0.000604084	0.00423165
2.3016	0.00223717	0.000712308	0.00403363		2.36497	0.00239586	0.000769565	0.00470762		1.66238	0.00222765	0.000604744	0.00418641
2.34211	0.00214563	0.000700187	0.00379829		2.37575	0.00236901	0.000765294	0.00460239		1.69141	0.00216807	0.000606925	0.00403083
2.38262	0.00205783	0.000689926	0.00360355		2.40409	0.00229984	0.000751025	0.00436685		1.72984	0.00209164	0.000612032	0.00382702
2.42313	0.00197362	0.000678452	0.00347676		2.43243	0.00223269	0.000736761	0.00420183		1.76826	0.00201791	0.000610678	0.00363329
2.46364	0.00189285	0.000660869	0.00331147		2.46078	0.00216751	0.000736553	0.00405775		1.80669	0.00194677	0.000615293	0.00344973
2.50415	0.00181539	0.000654384	0.00314307		2.48912	0.00210422	0.000720407	0.00390815		1.84511	0.00187814	0.000613164	0.00328619
2.54466	0.00174109	0.000638326	0.00298175		2.51746	0.00204277	0.000714781	0.00374421		1.88354	0.00181193	0.000597772	0.00312974
2.58517	0.00166983	0.000633878	0.00281277		2.54581	0.00198312	0.000710165	0.00362024		1.92197	0.00174805	0.000592077	0.00299697
2.62568	0.00160149	0.000632015	0.00270628		2.57415	0.00192521	0.000708313	0.00349758		1.96039	0.00168642	0.000595007	0.00284158
2.66619	0.00153594	0.000631779	0.002599		2.60249	0.00186899	0.000707209	0.00339313		1.99882	0.00162696	0.000593386	0.00270727
2.69897	0.00148487	0.000625368	0.00250446		2.63083	0.00181441	0.000699395	0.00324596		2	0.00162516	0.000593573	0.00270393
2.7067	0.00147307	0.000622949	0.00248256		2.65918	0.00176143	0.000691467	0.00311536		2.03724	0.00156959	0.00059451	0.00259968
2.74721	0.00141277	0.00060521	0.00233975		2.68752	0.00170998	0.000686656	0.00299542		2.07567	0.00151425	0.000583963	0.00248466
2.78772	0.00135494	0.000577613	0.00222792		2.69897	0.00168963	0.000684723	0.00294499		2.1141	0.00146086	0.000561942	0.00238429
2.82823	0.00129947	0.000566971	0.00211777		2.71586	0.00166004	0.000682076	0.00287213		2.15252	0.00140934	0.00055958	0.00228615
2.86874	0.00124628	0.000565085	0.00199298		2.74421	0.00161156	0.000677665	0.00275421		2.16212	0.00139676	0.000558363	0.00225465
2.90925	0.00119526	0.000565641	0.00189617		2.77255	0.00156449	0.000673282	0.00264091		2.19095	0.00135965	0.000543488	0.00218431
2.94977	0.00114632	0.000536299	0.00184039		2.80089	0.0015188	0.000660086	0.00253348		2.22937	0.0013117	0.000530216	0.00210693
2.97258	0.00111965	0.000533204	0.00178732		2.82923	0.00147444	0.00064895	0.00243645		2.2678	0.00126544	0.000525065	0.00202193
2.99028	0.00109939	0.000521214	0.00175171		2.85758	0.00143137	0.000624916	0.00235634		2.30623	0.00122082	0.000514385	0.00194051
3	0.00108842	0.000513554	0.00173092		2.88592	0.00138956	0.000608347	0.00228987		2.34169	0.00118103	0.000507782	0.00188605
3.03079	0.00105438	0.000491184	0.00167771		2.91426	0.00134897	0.000605044	0.00222352		2.34465	0.00117776	0.000507341	0.00188015
3.06146	0.00102154	0.00047914	0.0016379		2.94261	0.00130957	0.000587279	0.00217508		2.38308	0.00113623	0.00049835	0.00180731
3.0713	0.00101121	0.000474121	0.00162182		2.97095	0.00127131	0.00057328	0.0021049		2.4215	0.00109616	0.000488646	0.0017542
3.11181	0.000969813	0.000452961	0.00156358		2.99929	0.00123417	0.000548135	0.00201065		2.45993	0.0010575	0.000467514	0.00169243
3.13586	0.000946037	0.000441363	0.00152809		3	0.00123326	0.000547631	0.00200855		2.4678	0.00104975	0.000462609	0.00167759
3.15232	0.000930105	0.000433109	0.00150023		3.02763	0.00119812	0.000533369	0.00193331		2.49836	0.0010202	0.000448632	0.00164981
3.18128	0.000902715	0.00041773	0.00145968		3.05598	0.00116312	0.000533387	0.001878		2.50478	0.0010141	0.000446547	0.00164512
3.19283	0.000892022	0.000411753	0.00144897		3.07609	0.0011389	0.000516718	0.00182369		2.53678	0.000984219	0.000436496	0.00160461
3.23334	0.000855498	0.000399955	0.00141474		3.08432	0.00112914	0.000511422	0.00180582		2.57521	0.000949505	0.000417908	0.00155814
3.27268	0.00082146	0.000382155	0.001358		3.11266	0.00109616	0.000505145	0.00174141		2.61364	0.000916015	0.000405693	0.00150485
3.27385	0.000820469	0.000381445	0.001356		3.14101	0.00106413	0.00049299	0.00169156		2.65206	0.000883706	0.00038061	0.00145982
3.28981	0.000807061	0.000380325	0.00133386		3.16935	0.00103304	0.000473222	0.0016531		2.69049	0.000852536	0.000363136	0.00142013
3.29449	0.000803175	0.000380915	0.00133226		3.19769	0.00100286	0.000461175	0.00160727		2.69897	0.000845805	0.000359347	0.00141172
3.31436	0.000786873	0.000372037	0.00131918		3.22002	0.000979708	0.000446376	0.00157943		2.72891	0.000822465	0.00034643	0.00138304
3.35487	0.000754653	0.000353577	0.00128981		3.22603	0.000973563	0.000442626	0.00157315		2.76734	0.000793454	0.000329128	0.00133947
3.39538	0.000723751	0.000333804	0.001255		3.24282	0.000956621	0.000435993	0.00155539		2.80577	0.000765467	0.000307617	0.00131596
3.4339	0.000695539	0.000315478	0.00122279		3.25438	0.000945119	0.000432656	0.00153508		2.83822	0.000742602	0.00029157	0.00129065
3.43589	0.000694114	0.000314554	0.00122114		3.27694	0.00092307	0.000420488	0.00150774		2.84419	0.000738466	0.000289761	0.00128361
3.4764	0.000665691	0.000296356	0.00118528		3.28272	0.000917506	0.000416044	0.00149864		2.88262	0.000712417	0.00028063	0.0012543
3.51691	0.000638431	0.000286226	0.00115621		3.31106	0.000890699	0.00040134	0.0014665		2.92104	0.000687286	0.000265732	0.00122658
3.55742	0.000612287	0.000268265	0.00112067		3.33941	0.000864675	0.000383188	0.00143302		2.95947	0.000663042	0.000253513	0.00119857
3.59793	0.000587213	0.00026006	0.00109888		3.36775	0.000839411	0.000373927	0.00140269		2.9979	0.000639653	0.00024212	0.00116972
3.63844	0.000563166	0.000240327	0.00107309		3.37705	0.000831283	0.000366663	0.00139242		3	0.000638396	0.000241353	0.00116766
3.67895	0.000540103	0.000228776	0.00104871		3.39609	0.000814885	0.000352228	0.00137878		3.00412	0.00063594	0.000239856	0.00116364
3.71946	0.000517984	0.000217876	0.00102298		3.42443	0.000791076	0.000336789	0.00134323		3.03632	0.000617088	0.000228524	0.00115007
3.75997	0.000496771	0.000203753	0.000997864		3.42569	0.000790035	0.000336229	0.00134155		3.07475	0.000595319	0.000216713	0.00114123
3.80048	0.000476427	0.000196117	0.000969635		3.45278	0.000767961	0.00032305	0.00131127		3.11317	0.000574318	0.000206503	0.00111991
3.84028	0.000457253	0.000185476	0.000944474		3.46412	0.000758902	0.000318088	0.00129946		3.1383	0.000560987	0.000199081	0.00111007
3.841	0.000456915	0.00018529	0.000944027		3.48112	0.000745522	0.000309329	0.00128196		3.1516	0.000554058	0.000194777	0.00110601
					3.49522	0.000734601	0.000301606	0.00127298		3.19003	0.000534512	0.000182893	0.00108295
					3.50946	0.000723738	0.000293829	0.00125724		3.22845	0.000515656	0.000171683	0.00108863
					3.53781	0.000702591	0.000283764	0.00122814		3.26688	0.000497464	0.000161405	0.0010737
					3.56615	0.000682061	0.000274199	0.00120552		3.3053	0.000479914	0.000152295	0.00105665
					3.59449	0.000662131	0.000262499	0.00118279		3.34373	0.000462984	0.000143702	0.00104329
					3.62283	0.000642783	0.000251627	0.00116084		3.38216	0.00044665	0.000135609	0.00102883
					3.65118	0.000624	0.000246511	0.00113092		3.42058	0.000430892	0.000127971	0.0010198
					3.67952	0.000605766	0.000235318	0.00110869		3.45901	0.00041569	0.000120514	0.00101769
					3.70786	0.000588065	0.000224654	0.00109331		3.49743	0.000401025	0.000113547	0.0010068
					3.73621	0.00057088	0.000214517	0.00107947		3.53586	0.000386877	0.000106421	0.00100032
					3.76455	0.000554198	0.000203778	0.00105891		3.56609	0.000376097	0.000101066	0.00099537
					3.79289	0.000538003	0.000191122	0.00104862		3.57429	0.000373227	9.95914e-05	0.000994084
					3.82123	0.000522281	0.00018467	0.00103353		3.61271	0.00036006	9.29421e-05	0.000987708
					3.84958	0.000507019	0.000175515	0.00100843		3.65114	0.000347356	8.674e-05	0.000981374
					3.87792	0.000492202	0.00016673	0.000987987		3.68956	0.000335101	8.09549e-05	0.000975319
					3.90626	0.000477818	0.000158395	0.000971925		3.6897	0.000335058	8.09348e-05	0.000975295
					3.93461	0.000463855	0.000150477	0.000952378		3.72799	0.000323278	7.55557e-05	0.000970809
					3.96295	0.000450299	0.00014201	0.00094166		3.76642	0.000311873	7.07876e-05	0.000963444
					3.99129	0.00043714	0.000133997	0.000934977		3.80484	0.000300869	6.6439e-05	0.000981832
										3.84327	0.000290254	6.23577e-05	0.000985466
										3.85915	0.000285976	6.07448e-05	0.000984247

## Sheet: Figure 5
Panel a, spike								Panel b, RBD								Panel c, PsV-nAb ID50
	est	0.025	0.975	est	0.025	0.975			est	0.025	0.975	est	0.025	0.975			est	0.025	0.975	est	0.025	0.975
1.78491				0.570601	-0.0536362	0.908938		1.95331				0.584916	-0.108241	0.897632		1.15337				0.596306	-0.0333149	0.932729
1.81547				0.583914	-0.00208467	0.908914		1.97895				0.595888	-0.0751022	0.899111		1.15345				0.596335	-0.0332313	0.932729
1.82385				0.58749	0.0118264	0.908762		2				0.604679	-0.0405462	0.900364		1.19187				0.610554	0.00749627	0.932792
1.85598				0.600927	0.0632969	0.908176		2.00729				0.607679	-0.0251752	0.900792		1.2303				0.624273	0.0469911	0.932854
1.89649				0.617246	0.113802	0.907432		2.03563				0.619126	0.0141154	0.902437		1.26872				0.63751	0.0995803	0.932916
1.937				0.632898	0.160375	0.906682		2.06398				0.630241	0.0604103	0.903427		1.30715				0.650281	0.150514	0.932978
1.97751				0.647911	0.212068	0.907331		2.09232				0.641031	0.103563	0.903421		1.34558				0.662602	0.198651	0.93304
2				0.655978	0.234613	0.908009		2.12066				0.651507	0.132586	0.903415		1.384				0.674491	0.242623	0.933086
2.01802				0.662312	0.248905	0.908549		2.149				0.661678	0.176545	0.90433		1.42243				0.685961	0.282328	0.932376
2.05854				0.676124	0.289894	0.909463		2.17735				0.671552	0.220012	0.905267		1.46085				0.697027	0.315159	0.931922
2.09905				0.689372	0.326064	0.910998		2.20569				0.681139	0.261262	0.906194		1.49928				0.707704	0.346968	0.931216
2.13956				0.702079	0.362261	0.912233		2.23403				0.690446	0.295201	0.907112		1.53771				0.718005	0.378026	0.930502
2.18007				0.714267	0.396539	0.914234		2.26238				0.699482	0.326926	0.90791		1.57613				0.727943	0.418579	0.930575
2.22058				0.725956	0.42784	0.914429		2.27993				0.704945	0.342219	0.908463		1.6101				0.736437	0.437117	0.930672
2.22738				0.727873	0.43181	0.914671		2.29072				0.708255	0.355626	0.908486		1.61456				0.737532	0.439513	0.930685
2.26109				0.737169	0.455012	0.915681		2.31906				0.716771	0.381135	0.909437		1.65298				0.746783	0.463678	0.930794
2.27533				0.741001	0.465263	0.916077		2.34741				0.72504	0.400198	0.910508		1.66238				0.748995	0.470482	0.930821
2.3016				0.747922	0.4826	0.916225		2.36497				0.730042	0.412753	0.911165		1.69141				0.755709	0.490967	0.93102
2.34211				0.758237	0.511766	0.917535		2.37575				0.733067	0.419295	0.911566		1.72984				0.76432	0.51687	0.931606
2.38262				0.76813	0.536687	0.91906		2.40409				0.740861	0.446999	0.911847		1.76826				0.772628	0.541615	0.931095
2.42313				0.777618	0.561192	0.920094		2.43243				0.748427	0.475465	0.91264		1.80669				0.780643	0.564933	0.930869
2.46364				0.786719	0.585256	0.921382		2.46078				0.755772	0.49925	0.914305		1.84511				0.788376	0.587162	0.931321
2.50415				0.795447	0.605032	0.922583		2.48912				0.762903	0.519487	0.915275		1.88354				0.795837	0.611317	0.931446
2.54466				0.803819	0.62314	0.923798		2.51746				0.769826	0.538908	0.91621		1.92197				0.803035	0.629572	0.931554
2.58517				0.811848	0.644407	0.925009		2.54581				0.776547	0.557545	0.917091		1.96039				0.809979	0.647648	0.931662
2.62568				0.819549	0.659862	0.927335		2.57415				0.783072	0.575539	0.917963		1.99882				0.816679	0.663291	0.932386
2.66619				0.826935	0.679364	0.929038		2.60249				0.789407	0.590841	0.918826		2				0.816881	0.663583	0.932383
2.69897				0.83269	0.696529	0.930387		2.63083				0.795557	0.60452	0.91968		2.03724				0.823143	0.678281	0.932476
2.7067				0.834019	0.699672	0.930701		2.65918				0.801528	0.619548	0.920521		2.07567				0.829379	0.693672	0.932489
2.74721				0.840813	0.714984	0.932683		2.68752				0.807324	0.634652	0.921909		2.1141				0.835395	0.705103	0.933774
2.78772				0.847329	0.72507	0.934249		2.69897				0.809617	0.639647	0.922428		2.15252				0.841199	0.718074	0.934389
2.82823				0.853579	0.734503	0.936165		2.71586				0.812951	0.646893	0.92387		2.16212				0.842617	0.721257	0.934968
2.86874				0.859573	0.747132	0.936907		2.74421				0.818414	0.658149	0.926001		2.19095				0.846799	0.728544	0.937228
2.90925				0.865322	0.755865	0.939138		2.77255				0.823718	0.670189	0.927878		2.22937				0.852201	0.739784	0.938668
2.94977				0.870836	0.764142	0.941143		2.80089				0.828866	0.67896	0.929261		2.2678				0.857413	0.748996	0.939385
2.97258				0.873841	0.769446	0.942276		2.82923				0.833865	0.690268	0.93033		2.30623				0.862442	0.758115	0.940402
2.99028				0.876124	0.774265	0.943754		2.85758				0.838718	0.702272	0.931929		2.34169				0.866925	0.764913	0.942105
3				0.87736	0.777016	0.944095		2.88592				0.843429	0.711695	0.933215		2.34465				0.867293	0.765641	0.942241
3.03079				0.881195	0.785403	0.945582		2.91426				0.848002	0.720875	0.934189		2.38308				0.871973	0.772676	0.944237
3.06146				0.884896	0.7915	0.947355		2.94261				0.852442	0.730571	0.934425		2.4215				0.876488	0.779199	0.946964
3.0713				0.886059	0.792959	0.948108		2.97095				0.856752	0.739047	0.936903		2.45993				0.880844	0.785199	0.947498
3.11181				0.890724	0.800413	0.950097		2.99929				0.860937	0.748062	0.937639		2.4678				0.881717	0.786346	0.947842
3.13586				0.893403	0.805435	0.95084		3				0.86104	0.748292	0.937705		2.49836				0.885047	0.791565	0.950431
3.15232				0.895199	0.809116	0.951486		3.02763				0.864999	0.756048	0.940228		2.50478				0.885735	0.792567	0.950968
3.18128				0.898285	0.812178	0.952914		3.05598				0.868943	0.765456	0.941172		2.53678				0.889101	0.796178	0.953554
3.19283				0.89949	0.814058	0.953329		3.07609				0.871672	0.770444	0.941612		2.57521				0.893013	0.801453	0.955124
3.23334				0.903605	0.820731	0.954755		3.08432				0.872772	0.771498	0.942212		2.61364				0.896786	0.806216	0.95624
3.27268				0.90744	0.825662	0.956615		3.11266				0.876488	0.777762	0.944014		2.65206				0.900427	0.810722	0.957274
3.27385				0.907552	0.825801	0.956677		3.14101				0.880097	0.784442	0.945706		2.69049				0.903939	0.816484	0.958481
3.28981				0.909063	0.828724	0.957516		3.16935				0.8836	0.791154	0.947589		2.69897				0.904697	0.818098	0.958918
3.29449				0.909501	0.829698	0.95758		3.19769				0.887	0.796798	0.949197		2.72891				0.907327	0.822307	0.960568
3.31436				0.911337	0.832151	0.958251		3.22002				0.889609	0.800382	0.950796		2.76734				0.910596	0.827909	0.962589
3.35487				0.914968	0.836137	0.960128		3.22603				0.890302	0.801342	0.95126		2.80577				0.913749	0.83215	0.964891
3.39538				0.91845	0.839412	0.96193		3.24282				0.892211	0.804023	0.952525		2.83822				0.916326	0.835248	0.966978
3.4339				0.921629	0.844617	0.964502		3.25438				0.893507	0.805803	0.953245		2.84419				0.916792	0.835707	0.967348
3.43589				0.921789	0.844915	0.964565		3.27694				0.895991	0.809734	0.953974		2.88262				0.919727	0.83857	0.969182
3.4764				0.924992	0.849099	0.966215		3.28272				0.896618	0.810354	0.954137		2.92104				0.922559	0.842733	0.971191
3.51691				0.928063	0.852992	0.968017		3.31106				0.899639	0.814831	0.954926		2.95947				0.92529	0.84516	0.972625
3.55742				0.931009	0.856827	0.969543		3.33941				0.902571	0.818479	0.95647		2.9979				0.927926	0.849889	0.973877
3.59793				0.933835	0.860671	0.971095		3.36775				0.905418	0.82215	0.958058		3				0.928067	0.850237	0.973967
3.63844				0.936544	0.864492	0.972396		3.37705				0.906333	0.823301	0.958536		3.00412				0.928344	0.850916	0.974143
3.67895				0.939143	0.867876	0.973881		3.39609				0.908181	0.825634	0.959783		3.03632				0.930468	0.854362	0.975478
3.71946				0.941635	0.870753	0.975091		3.42443				0.910864	0.829051	0.962248		3.07475				0.932921	0.8568	0.976806
3.75997				0.944025	0.873827	0.976523		3.42569				0.910981	0.829201	0.962353		3.11317				0.935287	0.859618	0.977999
3.80048				0.946318	0.87693	0.977887		3.45278				0.913468	0.832421	0.963779		3.1383				0.93679	0.861397	0.978588
3.84028				0.948478	0.88001	0.979155		3.46412				0.914489	0.833757	0.964278		3.1516				0.93757	0.859911	0.978944
3.841				0.948516	0.880071	0.979177		3.48112				0.915997	0.835841	0.965151		3.19003				0.939773	0.862476	0.980005
								3.49522				0.917227	0.838249	0.965909		3.22845				0.941897	0.864788	0.981313
								3.50946				0.918451	0.840419	0.96624		3.26688				0.943947	0.865945	0.982543
								3.53781				0.920834	0.8441	0.967475		3.3053				0.945925	0.867989	0.983586
								3.56615				0.923147	0.845475	0.969191		3.34373				0.947832	0.869927	0.984362
								3.59449				0.925393	0.848962	0.970399		3.38216				0.949673	0.871557	0.985269
								3.62283				0.927573	0.851627	0.971284		3.42058				0.951448	0.872498	0.986148
								3.65118				0.92969	0.85551	0.972689		3.45901				0.953161	0.872771	0.986862
								3.67952				0.931744	0.858891	0.973357		3.49743				0.954814	0.873393	0.987583
								3.70786				0.933739	0.861609	0.974391		3.53586				0.956408	0.874715	0.988347
								3.73621				0.935675	0.864725	0.975545		3.56609				0.957623	0.876371	0.988916
								3.76455				0.937555	0.868003	0.976492		3.57429				0.957946	0.876943	0.989065
								3.79289				0.939379	0.870001	0.977388		3.61271				0.95943	0.879043	0.989738
								3.82123				0.941151	0.872455	0.978357		3.65114				0.960861	0.880297	0.990369
								3.84958				0.942871	0.875159	0.979681		3.68956				0.962242	0.881502	0.990961
								3.87792				0.94454	0.877742	0.98061		3.6897				0.962247	0.881507	0.990963
								3.90626				0.946161	0.879725	0.981607		3.72799				0.963574	0.8839	0.991517
								3.93461				0.947734	0.881623	0.982596		3.76642				0.964859	0.883912	0.992062
								3.96295				0.949262	0.884311	0.983238		3.80484				0.966099	0.882748	0.992634
								3.99129				0.950744	0.886547	0.984163		3.84327				0.967295	0.883919	0.993073
																3.85915				0.967777	0.883373	0.993242

## Sheet: Figure 6
Moderna COVE PsV ID50					Janssen ENSEMBLE US PsV ID50					NVX PREVENT-19 PsV ID50					AZCOV002 PsV ID50
	est	0.025	0.975			est	0.025	0.975			est	0.025	0.975		est	lb	ub	VE
1.52111	0.858753	0.755679	0.916508		0.137132	0.691528	0.43494	0.829589		1.15337	0.596306	-0.0333149	0.932729					0.5
1.56107	0.863596	0.768918	0.918565		0.137132	0.691528	0.43494	0.829589		1.15345	0.596335	-0.0332313	0.932729		0.477121		1.04139	0.6
1.60102	0.868273	0.78024	0.920427		0.137132	0.691528	0.43494	0.829589		1.19187	0.610554	0.00749627	0.932792		0.90309		1.41497	0.7
1.64097	0.872791	0.790877	0.921911		0.137132	0.691528	0.43494	0.829589		1.2303	0.624273	0.0469911	0.932854		1.41497	0.0827854	4.03818	0.8
1.68093	0.877155	0.801005	0.92408		0.137132	0.691528	0.43494	0.829589		1.26872	0.63751	0.0995803	0.932916		2.14613	1.63347		0.9
1.68767	0.877877	0.802666	0.92444		0.137132	0.691528	0.43494	0.829589		1.30715	0.650281	0.150514	0.932978
1.72088	0.88137	0.812087	0.926185		0.137132	0.691528	0.43494	0.829589		1.34558	0.662602	0.198651	0.93304
1.76083	0.88544	0.822251	0.928237		0.137132	0.691528	0.43494	0.829589		1.384	0.674491	0.242623	0.933086
1.77743	0.887091	0.826593	0.929032		0.137132	0.691528	0.43494	0.829589		1.42243	0.685961	0.282328	0.932376
1.78164	0.887505	0.827684	0.929221		0.137132	0.691528	0.43494	0.829589		1.46085	0.697027	0.315159	0.931922
1.80079	0.889372	0.832243	0.930076		0.163948	0.699353	0.464891	0.832671		1.49928	0.707704	0.346968	0.931216
1.84074	0.893169	0.841078	0.931823		0.190764	0.706982	0.485187	0.83409		1.53771	0.718005	0.378026	0.930502
1.85641	0.894623	0.844627	0.932383		0.21758	0.714418	0.506877	0.835561		1.57613	0.727943	0.418579	0.930575
1.88069	0.896837	0.84852	0.933094		0.244396	0.721667	0.525439	0.839565		1.6101	0.736437	0.437117	0.930672
1.92065	0.900379	0.856235	0.93425		0.271212	0.728734	0.546809	0.843685		1.61456	0.737532	0.439513	0.930685
1.9606	0.9038	0.861904	0.935732		0.298028	0.735622	0.566955	0.847092		1.65298	0.746783	0.463678	0.930794
2.00055	0.907104	0.868742	0.937845		0.324844	0.742336	0.580396	0.848946		1.66238	0.748995	0.470482	0.930821
2.04051	0.910295	0.875398	0.939774		0.35166	0.748881	0.594824	0.852996		1.69141	0.755709	0.490967	0.93102
2.08046	0.913377	0.879705	0.940886		0.378475	0.755261	0.61401	0.85506		1.72984	0.76432	0.51687	0.931606
2.12041	0.916353	0.884836	0.942889		0.405291	0.76148	0.630975	0.856823		1.76826	0.772628	0.541615	0.931095
2.14085	0.917835	0.888298	0.943882		0.432107	0.767541	0.639768	0.859842		1.80669	0.780643	0.564933	0.930869
2.16037	0.919227	0.890373	0.944572		0.458923	0.77345	0.650389	0.863699		1.84511	0.788376	0.587162	0.931321
2.19518	0.921651	0.893618	0.946086		0.485739	0.779209	0.659491	0.86737		1.88354	0.795837	0.611317	0.931446
2.20032	0.922003	0.894368	0.946427		0.512555	0.784823	0.666211	0.872627		1.92197	0.803035	0.629572	0.931554
2.24027	0.924683	0.898363	0.9483		0.539371	0.790294	0.672695	0.878754		1.96039	0.809979	0.647648	0.931662
2.28023	0.927272	0.901569	0.950264		0.566187	0.795628	0.679719	0.882653		1.99882	0.816679	0.663291	0.932386
2.31323	0.929344	0.904227	0.951618		0.593002	0.800826	0.686198	0.886309		2	0.816881	0.663583	0.932383
2.32018	0.929772	0.904674	0.95194		0.619818	0.805893	0.692054	0.89072		2.03724	0.823143	0.678281	0.932476
2.35151	0.931672	0.907431	0.953457		0.646634	0.810831	0.698283	0.896041		2.07567	0.829379	0.693672	0.932489
2.36014	0.932187	0.908045	0.953832		0.67345	0.815645	0.701799	0.901145		2.1141	0.835395	0.705103	0.933774
2.40009	0.934518	0.911188	0.955643		0.700266	0.820336	0.707976	0.906968		2.15252	0.841199	0.718074	0.934389
2.44004	0.93677	0.914305	0.957267		0.727082	0.824909	0.715208	0.911258		2.16212	0.842617	0.721257	0.934968
2.46072	0.937905	0.915794	0.958245		0.753898	0.829366	0.721121	0.91633		2.19095	0.846799	0.728544	0.937228
2.48	0.938944	0.916731	0.959137		0.777797	0.833243	0.725601	0.920169		2.22937	0.852201	0.739784	0.938668
2.51995	0.941044	0.918717	0.961068		0.780714	0.83371	0.726173	0.920695		2.2678	0.857413	0.748996	0.939385
2.5599	0.943072	0.921109	0.962691		0.80753	0.837943	0.731472	0.925331		2.30623	0.862442	0.758115	0.940402
2.56813	0.943481	0.921548	0.962987		0.834345	0.84207	0.736441	0.929944		2.34169	0.866925	0.764913	0.942105
2.59986	0.94503	0.923299	0.964277		0.860972	0.846063	0.739641	0.934204		2.34465	0.867293	0.765641	0.942241
2.6355	0.94672	0.924863	0.965739		0.861161	0.846091	0.739664	0.934234		2.38308	0.871973	0.772676	0.944237
2.63981	0.946921	0.925177	0.96591		0.887977	0.850011	0.744614	0.938446		2.4215	0.876488	0.779199	0.946964
2.67976	0.948747	0.92726	0.967444		0.914793	0.853831	0.746428	0.942238		2.45993	0.880844	0.785199	0.947498
2.69897	0.949602	0.928296	0.968152		0.936826	0.856898	0.748416	0.945085		2.4678	0.881717	0.786346	0.947842
2.71972	0.95051	0.929399	0.968899		0.941609	0.857555	0.748954	0.945684		2.49836	0.885047	0.791565	0.950431
2.75967	0.952213	0.930724	0.97029		0.968425	0.861184	0.751948	0.94892		2.50478	0.885735	0.792567	0.950968
2.79962	0.953857	0.932376	0.97162		0.995241	0.86472	0.754907	0.95196		2.53678	0.889101	0.796178	0.953554
2.83958	0.955445	0.934052	0.972899		1.02206	0.868167	0.757876	0.95482		2.57521	0.893013	0.801453	0.955124
2.87953	0.956978	0.935724	0.974118		1.04887	0.871526	0.760284	0.957509		2.61364	0.896786	0.806216	0.95624
2.91948	0.958459	0.93716	0.97528		1.07569	0.8748	0.760094	0.960104		2.65206	0.900427	0.810722	0.957274
2.95944	0.959889	0.938675	0.976571		1.1025	0.877991	0.761191	0.962418		2.69049	0.903939	0.816484	0.958481
2.98824	0.960889	0.939745	0.97747		1.12932	0.881101	0.763743	0.964655		2.69897	0.904697	0.818098	0.958918
2.99939	0.961269	0.940154	0.977811		1.15614	0.884132	0.765203	0.96676		2.72891	0.907327	0.822307	0.960568
3.0378	0.962552	0.941636	0.978753		1.18295	0.887086	0.768419	0.968739		2.76734	0.910596	0.827909	0.962589
3.03935	0.962602	0.941671	0.978799		1.20977	0.889964	0.769117	0.970594		2.80577	0.913749	0.83215	0.964891
3.0793	0.96389	0.942838	0.979772		1.23658	0.89277	0.769542	0.972195		2.83822	0.916326	0.835248	0.966978
3.11682	0.965058	0.944023	0.980759		1.2634	0.895504	0.769905	0.97371		2.84419	0.916792	0.835707	0.967348
					1.29022	0.898168	0.770326	0.975258		2.88262	0.919727	0.83857	0.969182
					1.31703	0.900765	0.771901	0.976784		2.92104	0.922559	0.842733	0.971191
					1.34385	0.903296	0.773309	0.978222		2.95947	0.92529	0.84516	0.972625
					1.37066	0.905762	0.775686	0.97957		2.9979	0.927926	0.849889	0.973877
					1.39748	0.908166	0.776037	0.980835		3	0.928067	0.850237	0.973967
					1.42429	0.910508	0.776981	0.981978		3.00412	0.928344	0.850916	0.974143
					1.45111	0.912791	0.777037	0.983042		3.03632	0.930468	0.854362	0.975478
					1.47793	0.915016	0.777072	0.984052		3.07475	0.932921	0.8568	0.976806
					1.48423	0.915531	0.777074	0.984285		3.11317	0.935287	0.859618	0.977999
					1.50474	0.917184	0.778192	0.985022		3.1383	0.93679	0.861397	0.978588
					1.53156	0.919297	0.77914	0.985931		3.1516	0.93757	0.859911	0.978944
					1.55837	0.921356	0.780097	0.986769		3.19003	0.939773	0.862476	0.980005
					1.57759	0.922799	0.780798	0.987339		3.22845	0.941897	0.864788	0.981313
					1.58519	0.923363	0.781079	0.987551		3.26688	0.943947	0.865945	0.982543
					1.61201	0.925318	0.782066	0.988266		3.3053	0.945925	0.867989	0.983586
					1.63882	0.927224	0.78301	0.988941		3.34373	0.947832	0.869927	0.984362
					1.66564	0.929081	0.783926	0.98958		3.38216	0.949673	0.871557	0.985269
					1.69245	0.930891	0.784905	0.990221		3.42058	0.951448	0.872498	0.986148
					1.71927	0.932655	0.786971	0.990849		3.45901	0.953161	0.872771	0.986862
					1.74609	0.934374	0.787555	0.991396		3.49743	0.954814	0.873393	0.987583
					1.7729	0.936049	0.787709	0.991909		3.53586	0.956408	0.874715	0.988347
					1.79972	0.937681	0.788608	0.992391		3.56609	0.957623	0.876371	0.988916
					1.82653	0.939272	0.789503	0.992845		3.57429	0.957946	0.876943	0.989065
					1.85335	0.940822	0.790395	0.993271		3.61271	0.95943	0.879043	0.989738
					1.88016	0.942333	0.791315	0.993673		3.65114	0.960861	0.880297	0.990369
					1.90698	0.943805	0.791403	0.99405		3.68956	0.962242	0.881502	0.990961
					1.9338	0.94524	0.792044	0.994405		3.6897	0.962247	0.881507	0.990963
					1.96061	0.946638	0.791351	0.994738		3.72799	0.963574	0.8839	0.991517
					1.98743	0.948	0.791273	0.995052		3.76642	0.964859	0.883912	0.992062
					1.98926	0.948092	0.791268	0.995073		3.80484	0.966099	0.882748	0.992634
										3.84327	0.967295	0.883919	0.993073
										3.85915	0.967777	0.883373	0.993242
